# Supplementary material for: Flexible Room-Temperature Ammonia Gas Sensors Based on PANI-MWCNTs/PDMS Film for Breathing Analysis and Food Safety
Source: Nanomaterials (Basel). 2023 Mar 24;13(7):1158. doi: 10.3390/nano13071158 (PMC10097228; doi:10.3390/nano13071158)
Supplement: Supplementary file 1 [file nanomaterials-13-01158-s001.zip]

Archive with 1 entries (1 files):
- nanomaterials-2300347-supplementary.pdf
